# Supplementary material for: Gene Functional Networks from Time Expression Profiles: A Constructive Approach Demonstrated in Chili Pepper (Capsicum annuum L.)
Source: Plants (Basel). 2023 Mar 3;12(5):1148. doi: 10.3390/plants12051148 (PMC10005043; doi:10.3390/plants12051148)
Supplement: Supplementary file 1 [file plants-12-01148-s001.zip]

Archive with 1 entries (1 files):
- plants-2222623-supplementary.pdf
